# Supplementary material for: The Biocompatibility Analysis of Artificial Mucin-Like Glycopolymers
Source: Int J Mol Sci. 2023 Sep 15;24(18):14150. doi: 10.3390/ijms241814150 (PMC10532372; doi:10.3390/ijms241814150)
Supplement: Supplementary file 1 [file ijms-24-14150-s001.zip]

Archive with 1 entries (1 files):
- ijms-2573575-supplementary.pdf
